# Supplementary material for: Diet and BMI Correlate with Metabolite Patterns Associated with Aggressive Prostate Cancer
Source: Nutrients. 2022 Aug 12;14(16):3306. doi: 10.3390/nu14163306 (PMC9415102; doi:10.3390/nu14163306)
Supplement: Supplementary file 1 [file nutrients-14-03306-s001.zip]

Archive with 1 entries (1 files):
- nutrients-1847309-supplementary.pdf
